# Supplementary material for: Abscisic Acid Deficiency Alters Epicuticular Wax Metabolism and Morphology That Leads to Increased Cuticle Permeability During Sweet Orange (Citrus sinensis) Fruit Ripening
Source: Front Plant Sci. 2020 Dec 9;11:594184. doi: 10.3389/fpls.2020.594184 (PMC7755607; doi:10.3389/fpls.2020.594184)
Supplement: Supplementary file 1 [file Data_Sheet_1.xlsx]

## Sheet: Table S3
Table S3. List of cuticle-related genes differentially expressed in Navelate or Pinalate fruit during ripening. Values are Log2 of the fold change expression of the conditions compared.
Numbers in bold indicate statistical differences according to the RNA-Seq statistical analysis. N: Navelate; P: Pinalate; M: Mature green; B: Breaker; C: Colored; F: Full colored.
Positive numbers mean higher expression values in the first term of the comparison while negative values mean higher expression values in the second term.
JGI ID	HZAU ID	Homolog in Arabidopsis	JGI annotation	Short name	NB_vs_NM	NC_vs_NM	NF_vs_NM	PB_vs_PM	PC_vs_PM	PF_vs_PM	PM_vs_NM	PB_vs_NB	PC_vs_NC	PF_vs_NF
orange1.1g000086m	Cs3g18630.1	AT1G36160.2	acetyl-CoA carboxylase 1	ACC1	-0.234	0.275	-0.179	0.03	0.058	0.202	0.042	0.306	-0.174	0.424
orange1.1g000524m	Cs1g13700.1	AT1G15520.1	pleiotropic drug resistance 12	ABCG40-LIKE2	-3.594	-1.793	-3.506	-2.203	-2.305	-2.071	-0.104	1.287	-0.616	1.331
orange1.1g000540m	Cs1g13700.1	AT1G15520.1	pleiotropic drug resistance 12	ABCG40-LIKE2	-1.538	-0.283	-1.909	-0.241	-0.063	-0.37	-0.245	1.053	-0.025	1.294
orange1.1g000562m	Cs4g17100.1	AT2G26910.1	pleiotropic drug resistance 4	ABCG32	-2.087	-1.387	-3.116	-1.394	-1.631	-2.427	0.172	0.865	-0.072	0.861
orange1.1g000760m	Cs1g15710.1	AT1G59870.1	ABC-2 and Plant PDR ABC-type transporter family protein	ABCG36	0.035	0.207	0.453	1.111	0.773	-0.541	0.216	1.292	0.782	-0.778
orange1.1g000865m	Cs6g01330.1	AT3G53480.1	pleiotropic drug resistance 9	ABCG37-LIKE1	-1.151	-0.214	0.077	-1.351	0.147	0.534	-0.422	-0.622	-0.062	0.035
orange1.1g004120m	Cs6g07610.2	AT2G38040.1	acetyl Co-enzyme a carboxylase carboxyltransferase alpha subunit	CAC3	-0.905	0.164	0.634	-0.819	-0.059	0.644	0.027	0.113	-0.196	0.037
orange1.1g004762m	Cs5g11570.4	AT5G07920.1	diacylglycerol kinase1	diacylglycerol kinase1	1.016	0.528	1.202	1.056	0.345	2.342	0.763	0.803	0.58	1.903
orange1.1g004932m	Cs8g15960.1	AT2G28070.1	ABC-2 type transporter family protein	ABCG3	-1.042	-1.543	-0.266	-1.159	-1.625	-0.221	-0.145	-0.263	-0.227	-0.1
orange1.1g004946m	Cs7g04870.1	AT5G11380.1	1-deoxy-D-xylulose 5-phosphate synthase 3	DXPS3	1.021	0.632	-0.206	0.568	1.197	-0.239	0.07	-0.383	0.636	0.037
orange1.1g005142m	Cs5g17290.3	AT1G17840.1	white-brown complex homolog protein 11	ABCG11-LIKE1	0.016	0.247	0.378	-0.526	-0.92	0.299	0.021	-0.521	-1.146	-0.057
orange1.1g005406m	Cs3g13870.1	AT5G27600.1	long-chain acyl-CoA synthetase 7	LACS7-LIKE2	0.25	-0.499	1.223	0.865	0.137	0.68	-0.187	0.427	0.448	-0.73
orange1.1g005468m	Cs9g06570.1	AT5G27600.1	long-chain acyl-CoA synthetase 7	LACS7-LIKE1	0.18	0.167	0.032	0.204	0.396	0.109	-0.089	-0.065	0.14	-0.012
orange1.1g005867m	orange1.1t01720.3	AT2G47240.2	AMP-dependent synthetase and ligase family protein	LACS1	-0.337	-1.274	-2.348	0.519	-2.239	-1.214	0.041	0.897	-0.924	1.175
orange1.1g005874m	Cs3g19600.5	AT1G77590.1	long chain acyl-CoA synthetase 9	LACS9	-0.779	0.104	-0.445	0.215	0.354	0.215	0.039	1.033	0.289	0.699
orange1.1g006047m	Cs5g02290.1	AT4G23850.1	AMP-dependent synthetase and ligase family protein	LACS4	-0.187	0.469	0.121	-0.207	1.091	0.86	-0.024	-0.043	0.599	0.715
orange1.1g006590m	Cs1g02760.1	AT1G02205.2	Fatty acid hydroxylase superfamily	CER1-LIKE2	4.264	3.524	3.082	2.605	2.296	3.588	-0.117	-1.777	-1.345	0.389
orange1.1g006722m	Cs1g02750.1	AT1G02205.2	Fatty acid hydroxylase superfamily	CER1-LIKE1	3.743	0.905	10.389	3.194	0	10.885	-3.553	-4.101	-4.458	-3.057
orange1.1g006768m	Cs4g02580.1	AT5G57800.1	Fatty acid hydroxylase superfamily	CER3	2.257	1.004	1.302	1.097	-0.476	0.334	0.436	-0.725	-1.044	-0.532
orange1.1g007956m	Cs8g01160.1	AT1G76490.1	hydroxy methylglutaryl CoA reductase 1	HMG1	-0.898	-0.117	0.175	0.158	0.092	1.19	-0.204	0.852	0.005	0.811
orange1.1g008975m	Cs4g17260.1	AT2G26640.1	3-ketoacyl-CoA synthase 11	KCS11-LIKE2	2.295	0.13	2.699	1.23	0.582	3.926	0.731	-0.334	1.183	1.958
orange1.1g009313m	Cs4g06430.1	AT2G26250.1	3-ketoacyl-CoA synthase 10	KCS10	0.034	0.333	-1.734	0.035	-1.176	-1.364	0.551	0.552	-0.958	0.921
orange1.1g009598m	orange1.1t00556.1	AT1G01120.1	3-ketoacyl-CoA synthase 1	KCS1	0.937	0.675	0.65	0.633	-0.453	1.507	0.248	-0.056	-0.88	1.106
orange1.1g009738m	orange1.1t02321.1	AT3G21090.1	ABC-2 type transporter family protein	ABCG15	0.282	-1.273	-5.362	0.64	-2.416	-2.871	0.197	0.555	-0.946	2.688
orange1.1g009935m	Cs9g07970.1	AT1G04220.1	3-ketoacyl-CoA synthase 2	KCS2-LIKE2	-1.17	-1.057	-5.069	-1.695	-3.129	-4.506	0.56	0.036	-1.512	1.124
orange1.1g010315m	Cs5g06360.1	AT3G26300.1	cytochrome P450, family 71, subfamily B, polypeptide 34	CYP71A1	1.594	-1.608	1.211	2.064	0.479	2.75	-1.378	-0.908	0.709	0.161
orange1.1g010737m	Cs3g07440.1	AT2G27690.1	cytochrome P450, family 94, subfamily C, polypeptide 1	CYP86A1	0.805	-0.932	3.313	-0.416	-0.648	4.114	0.091	-1.129	0.375	0.892
orange1.1g010896m	Cs5g01990.2	AT5G46290.1	3-ketoacyl-acyl carrier protein synthase I	KASI	-4.527	-1.089	-3.309	-4.234	-2.126	-3.466	0.65	0.943	-0.387	0.493
orange1.1g011007m	Cs7g13310.2	AT1G68530.1	3-ketoacyl-CoA synthase 6	KCS6/CER6	-0.896	0.395	-2.288	-1.228	-1.495	-2.702	0.605	0.272	-1.285	0.191
orange1.1g011030m	Cs8g09730.1	AT2G45550.1	cytochrome P450, family 76, subfamily C, polypeptide 4	CYP76C1	0.684	0.972	2.177	0.219	0.752	0.724	0.687	0.222	0.468	-0.765
orange1.1g011069m	Cs4g14140.1	AT2G45550.1	cytochrome P450, family 76, subfamily C, polypeptide 4	CYP76A2	3.806	0.887	2.225	2.759	0.308	0.206	0.773	-0.274	0.194	-1.247
orange1.1g011989m	Cs2g20330.2	AT2G04540.1	Beta-ketoacyl synthase	KASII	0.984	-0.209	-0.122	0.313	-0.54	0.347	0.082	-0.589	-0.248	0.552
orange1.1g012188m	Cs5g01440.1	AT4G24140.1	alpha/beta-Hydrolases superfamily protein	HYDROLASE	4.849	2.629	6.435	0.883	-0.08	1.175	2.117	-1.849	-0.592	-3.144
orange1.1g012253m	Cs9g16610.1	AT4G11820.2	hydroxymethylglutaryl-CoA synthase / HMG-CoA synthase / 3-hydroxy-3-methylglutaryl coenzyme A synthase	FKP1	0.714	-0.705	-0.883	-0.166	-2.218	-0.761	0.17	-0.71	-1.343	0.292
orange1.1g012763m	Cs6g08600.2	AT5G05580.1	fatty acid desaturase 8	fatty acid desaturase 8	0.04	0.965	0.816	-1.094	1.539	1.931	-0.431	-1.564	0.143	0.684
orange1.1g012962m	Cs7g11890.1	AT2G26710.1	Cytochrome P450 superfamily protein	CYP734A1	-1.062	-1.645	0.165	-1.5	-1.017	1.886	0.336	-0.101	0.963	2.058
orange1.1g014388m	Cs2g19510.1	AT5G41040.1	HXXXD-type acyl-transferase family protein	OMEGA HYDROXYPALMITATE O-FERULOYL TRANSFERASE	3.473	1.26	1.741	2.183	-0.016	0.021	1.282	-0.007	0.007	-0.437
orange1.1g015087m	Cs8g08490.3	AT4G34640.1	squalene synthase 1	FDFT1	-0.92	-0.703	-1.291	-1.18	-0.916	-1.038	-0.128	-0.389	-0.341	0.125
orange1.1g015153m	Cs3g19620.1	AT3G26430.1	GDSL-like Lipase/Acylhydrolase superfamily protein	GDSL-like Lipase/Acylhydrolase superfamily protein	-1.622	-1.042	-1.745	-1.354	-0.689	-2.408	1.193	1.461	1.547	0.53
orange1.1g016271m	orange1.1t01993.2	AT1G17840.1	white-brown complex homolog protein 11	ABCG11-LIKE4	0.507	-1.125	-1.36	-0.287	-1.065	-0.752	-0.234	-1.028	-0.174	0.375
orange1.1g016275m	orange1.1t01993.1	AT1G17840.1	white-brown complex homolog protein 11	ABCG11-LIKE5	0.838	-0.215	-0.228	0.083	-0.267	0.362	-0.221	-0.976	-0.274	0.369
orange1.1g016490m	Cs3g06370.1	AT3G02630.1	Plant stearoyl-acyl-carrier-protein desaturase family protein	ADS5	-2.718	-1.231	-5.965	-1.529	-0.867	-4.026	-0.114	1.075	0.25	1.825
orange1.1g016659m	Cs2g27090.1	AT5G14450.1	GDSL-like Lipase/Acylhydrolase superfamily protein	GDSL-like Lipase/Acylhydrolase superfamily protein	-4.033	-1.664	-3.543	-3.075	-2.739	-3.724	-0.065	0.893	-1.14	-0.247
orange1.1g016716m	Cs2g28970.1	AT2G26930.1	4-(cytidine 5\'-phospho)-2-C-methyl-D-erithritol kinase	CDPMEK	-1.026	0.111	0.048	-1.892	0.05	-0.075	0.042	-0.824	-0.018	-0.081
orange1.1g016732m	Cs2g28140.1	AT3G27950.1	GDSL-like Lipase/Acylhydrolase superfamily protein	GDSL-like Lipase/Acylhydrolase superfamily protein	-9.326	-3.759	-6.013	-6.548	-4.773	-5.406	0.324	3.103	-0.69	0.932
orange1.1g017185m	Cs6g05210.2	AT1G09390.1	GDSL-like Lipase/Acylhydrolase superfamily protein	GDSL-like Lipase/Acylhydrolase superfamily protein	-8.076	-5.089	-6.221	-7.963	-5.091	-4.97	-0.112	0	-0.114	1.139
orange1.1g017611m	Cs1g26470.1	AT5G60500.1	Undecaprenyl pyrophosphate synthetase family protein		0.227	0.723	0.18	0.236	0.415	0.382	-0.106	-0.096	-0.414	0.096
orange1.1g018746m	Cs6g21210.1	AT3G28910.1	myb domain protein 30	MYB30	1.607	1.191	2.589	1.09	0.694	1.321	-0.434	-0.951	-0.931	-1.701
orange1.1g019339m	Cs4g08260.3	AT4G17190.1	farnesyl diphosphate synthase 2	FPS2	-0.559	-0.798	-0.443	-1.44	-1.003	-0.225	-0.191	-1.072	-0.397	0.026
orange1.1g020458m	orange1.1t02944.1	AT1G13110.1	cytochrome P450, family 71 subfamily B, polypeptide 7	CYP71D6	-6.405	-2.467	-2.575	-3.935	-2.517	-3.364	0.424	2.893	0.374	-0.366
orange1.1g021668m	orange1.1t04957.1	AT4G36810.1	geranylgeranyl pyrophosphate synthase 1	GGPS1	-1.664	-0.841	-2.114	-2.241	-1.9	-2.474	0.039	-0.538	-1.02	-0.322
orange1.1g021807m	Cs3g19630.1	AT3G26430.1	GDSL-like Lipase/Acylhydrolase superfamily protein	GDSL-like Lipase/Acylhydrolase superfamily protein	2.401	0.74	-1.522	-2.294	3.698	-1.752	0.586	-4.109	3.544	0.356
orange1.1g023441m	Cs2g16680.1	AT4G20760.1	NAD(P)-binding Rossmann-fold superfamily protein	FABG-LIKE2	0.422	0.033	1.254	0.035	-0.003	0.284	0.096	-0.29	0.061	-0.873
orange1.1g024033m	Cs4g16860.1	AT3G24420.1	alpha/beta-Hydrolases superfamily protein	PROBABLE ESTERASE D14L	-0.052	1.631	-0.196	0.118	1.27	-0.344	0.257	0.426	-0.104	0.109
orange1.1g024239m	Cs6g17510.1	AT4G36810.1	geranylgeranyl pyrophosphate synthase 1	GGPS1	-6.204	-1.01	-3.995	-5.752	-2.643	-4.139	0.709	1.161	-0.923	0.566
orange1.1g024678m	Cs7g23820.3	AT5G16010.1	3-oxo-5-alpha-steroid 4-dehydrogenase family protein	CER10	0.553	1.165	1.617	-1.416	0.332	0.03	1.507	-0.462	0.674	-0.081
orange1.1g026205m	orange1.1t02246.1	AT3G11980.1	Jojoba acyl CoA reductase-related male sterility protein	FAR2-LIKE2	-6.482	-1.296	-2.636	-5.635	-1.047	-2.175	-0.67	0.177	-0.42	-0.209
orange1.1g026400m	Cs2g08540.1	AT1G78955.1	camelliol C synthase 1	LUP4-LIKE1	-0.3	-1.782	-4.653	0.301	-3.594	-5.546	1.494	2.095	-0.317	0.601
orange1.1g027449m	Cs1g25830.1	AT1G59406.1	GDSL-like Lipase/Acylhydrolase superfamily protein	GDSL-like Lipase/Acylhydrolase superfamily protein	0.234	-0.041	-1.988	0.906	-1.196	-0.481	-0.409	0.263	-1.564	1.098
orange1.1g028727m	Cs8g16810.2	AT1G07980.1	nuclear factor Y, subunit C10	DDPS6	0.176	0.154	0.541	-0.435	-0.325	-0.262	0.145	-0.466	-0.334	-0.658
orange1.1g030487m	Cs9g11750.1	AT4G13840.1	HXXXD-type acyl-transferase family protein	CER26	-1.016	0.971	0.904	-0.321	-1.068	1.512	-0.2	0.495	-2.239	0.408
orange1.1g031016m	Cs1g22910.1	AT3G50560.1	NAD(P)-binding Rossmann-fold superfamily protein	FABG-LIKE1	2.419	2.52	4.763	-0.472	0.644	2.155	1.345	-1.546	-0.531	-1.264
orange1.1g032255m	Cs8g06790.4	AT1G11760.1	MEDIATOR OF RNA POLYMERASE II TRANSCRIPTION SUBUNIT 32	MED32	1.004	0.599	1.165	1.067	0.534	0.728	0.051	0.113	-0.015	-0.386
orange1.1g033138m	Cs2g27100.1	AT5G14450.1	GDSL-like Lipase/Acylhydrolase superfamily protein	GDSL-like Lipase/Acylhydrolase superfamily protein	-2.652	-0.976	-2.254	-2.423	-2.698	-2.849	0.014	0.243	-1.708	-0.581
orange1.1g034237m	Cs6g18330.1	AT3G18280.1	Bifunctional inhibitor/lipid-transfer protein/seed storage 2S albumin superfamily protein	LTP2	-1.618	-1.87	-3.44	-0.074	-3.614	-3.547	-0.036	1.508	-1.78	-0.143
orange1.1g035129m	Cs7g28090.1		ABC-2 type transporter family protein	ABCG1	1.681	0.335	0.625	1.217	0.61	0.279	-0.031	-0.495	0.243	-0.377
orange1.1g036030m	Cs5g07230.1	AT3G48520.1	cytochrome P450, family 94, subfamily B, polypeptide 3	CYP86A1	-0.777	-0.835	1.767	-1.071	0.44	4.54	-1.129	-1.423	0.145	1.644
orange1.1g036114m	Cs5g06380.1	AT3G26300.1	cytochrome P450, family 71, subfamily B, polypeptide 34	CYP71A1	0.435	-0.564	-1.562	2.042	0.042	-1.419	0.084	1.692	0.69	0.228
orange1.1g037251m	Cs6g02360.1	AT1G04220.1	3-ketoacyl-CoA synthase 2	KCS19	5.597	3.491	5.321	3.553	4.056	6.379	-1.65	-3.695	-1.085	-0.592
orange1.1g037425m	Cs9g11750.1	AT4G13840.1	HXXXD-type acyl-transferase family protein	CER26	-2.214	0.764	-1.241	-0.684	-1.703	-0.312	0.486	2.016	-1.981	1.415
orange1.1g037594m	orange1.1t04957.1	AT4G36810.1	geranylgeranyl pyrophosphate synthase 1	GGPS1	2.289	-4.624	-4.624	2.985	-2.098	-4.147	-0.477	0.218	2.049	0
orange1.1g037697m	Cs8g15240.2	AT3G44540.1	fatty acid reductase 4	CER4-LIKE2	-5.629	-1.508	-9.082	-2.179	-3.465	-7.317	0.697	4.147	-1.26	2.463
orange1.1g037716m	Cs6g17500.1	AT4G36810.1	geranylgeranyl pyrophosphate synthase 1	GGPS1-LIKE2	-0.965	-0.032	-1.228	-1.859	-0.01	-1.396	0.305	-0.589	0.328	0.137
orange1.1g037973m	Cs7g28090.1	AT5G13580.1	ABC-2 type transporter family protein	ABCG1	-0.968	0.387	-2.015	-1.034	-0.367	-2.211	0.352	0.286	-0.402	0.157
orange1.1g038004m	Cs1g19860.1	AT1G17840.1	white-brown complex homolog protein 11	ABCG11-LIKE2	-4.158	-1.251	-3.075	-3.867	-2.088	-1.72	-0.021	0.27	-0.858	1.334
orange1.1g040199m	Cs3g07440.1	AT2G27690.1	cytochrome P450, family 94, subfamily C, polypeptide 1	CYP86A1	0.007	-2.537	2.531	0.169	1.238	4.063	-0.812	-0.65	2.963	0.719
orange1.1g040515m	Cs2g20330.2	AT2G04540.1	Beta-ketoacyl synthase	KASII	1.375	-0.154	0.289	1.098	-0.291	0.899	0.261	-0.016	0.124	0.871
orange1.1g041764m	Cs5g06380.1	AT3G48280.1	cytochrome P450, family 71, subfamily A, polypeptide 25	CYP71A1	-1.35	-0.528	-1.465	-0.23	-0.466	-1.802	0.79	1.909	0.851	0.453
orange1.1g041931m	Cs5g19990.1	AT3G49190.1	O-acyltransferase (WSD1-like) family protein	WSD1	-6.482	-2.336	-10.835	-4.466	-1.283	-5.319	-1.223	0.793	-0.169	4.293
orange1.1g042694m	Cs6g12890.2	AT3G11980.1	Jojoba acyl CoA reductase-related male sterility protein	FAR2-LIKE1	4.785	3.37	7.696	2.56	0.541	5.83	0.856	-1.369	-1.973	-1.009
orange1.1g043512m	Cs1g10150.1	AT5G63910.1	farnesylcysteine lyase	FCLY	-0.706	-0.29	-0.158	-0.228	-0.183	-0.079	-0.195	0.283	-0.088	-0.117
orange1.1g043954m	Cs9g01400.1	AT3G53480.1	pleiotropic drug resistance 9	ABCG37-LIKE2	0.339	0.017	-0.583	0.383	-0.204	0.151	-0.252	-0.209	-0.473	0.482
orange1.1g044578m	Cs9g16350.1	AT5G51750.1	subtilase 1.3	SBT1	-9.263	-3.938	-9.263	-8.438	-3.043	-6.718	-0.825	0	0.07	1.72
orange1.1g044690m	Cs6g05210.2	AT1G09390.1	GDSL-like Lipase/Acylhydrolase superfamily protein	GDSL-like Lipase/Acylhydrolase superfamily protein	-6.544	-4.802	-6.544	-7.347	-7.347	-7.347	0.803	0	-1.742	0
orange1.1g045055m	Cs9g13910.1	AT2G42250.1	cytochrome P450, family 712, subfamily A, polypeptide 1	CYP712A1	-8.167	-8.167	-8.167	-7.723	-7.723	-7.723	-0.444	0	0	0
orange1.1g045774m	Cs1g25670.1	AT3G03990.1	alpha/beta-Hydrolases superfamily protein	PROBABLE ESTERASE D14L	-3.759	-2.299	-4.018	-4.833	-3.876	-4.232	1.093	0.019	-0.484	0.878
orange1.1g048377m	Cs1g25830.1	AT1G75900.1	GDSL-like Lipase/Acylhydrolase superfamily protein	GDSL-like Lipase/Acylhydrolase superfamily protein	2.034	0.02	-2.315	2.877	-0.994	-0.633	-0.549	0.294	-1.564	1.133

## Sheet: Table S4
	Table S4. Correlation analyses of ABA content, cuticle permeability, epicuticular wax load and fruit weight loss in the Navelate and Pinalate fruit.
		Vs. ABA				Vs. Cuticle Permeability				Vs. Epicuticular Wax Load				Vs. Fruit Weight Loss
		N+P	Navelate	Pinalate		N+P	Navelate	Pinalate		N+P	Navelate	Pinalate		N+P	Navelate	Pinalate
	ABA Content	1	1	1
	Cuticle permeability	0.028	0.709	0.782		1	1	1
	Epicuticular Wax Load	0.055	0.001	0.328		0.4023	0.3694	0.738		1	1	1
	Fruit Weight Loss	0.005	0.477	0.293		0.702	0.104	0.776		0.085	0.103	0.107		1	1	1

## Sheet: Table S5
	Table S5. Correlation analyses of ABA content, cuticle permeability and fruit weight loss against the epicuticular wax fractions and constituents in the Navelate and Pinalate fruit cuticles during ripening.
			Vs. ABA				Vs. Cuticle Permeability				Vs. Fruit Weight Loss
			N+P	Navelate	Pinalate		N+P	Navelate	Pinalate		N+P	Navelate	Pinalate
	Alkanes
		C23	0.0817	0.051	0.0019		0.0153	0.0031	0.0118		0.0036	0.5612	0.1106
		C25	0.1013	0.0716	0.0178		0.0413	0.0077	0.0198		0.0009	0.6021	0.1499
		C26	0.0669	0.0894	0.2785		0.226	0.0037	0.6761		0.0054	0.7915	0.1766
		C27	0.0628	0.103	0.1858		0.0755	0.0111	0.3158		0.0203	0.6813	0.1614
		C28	0.1981	0.2756	0.011		0.0948	0.0099	0.174		0.0593	0.9527	0.5798
		C29	0.1365	0.5642	0.0242		0.0076	0.2114	0.129		0.1953	0.9634	0.3818
		C30	0.1658	0.5041	0.0324		0.1215	0.0695	0.3703		0.0979	0.7318	0.4232
		C31	0.2479	0.8382	0.0125		0.024	0.3852	0.2847		0.1828	0.6032	0.5524
		C32	0.0001	0.0725	0.023		0.0071	0.0166	0.3282		0.1791	0.0245	0.4072
		C33	0.0709	0.2034	0.0414		0.1456	0.0005	0.3624		0.081	0.3054	0.462
		C34	0.0672	0.2745	0.0009		0.0062	0.3629	0.0027		0.028	0.0329	0.2049
		Total Alkanes	0.2062	0.5393	0.0393		0.0512	0.1541	0.2543		0.1325	0.9913	0.495
	Fatty Acids
		C12	0.1507	0.237	0.2542		0.2742	0.7504	0.6903		0.0849	0.0184	0.0899
		C14	0.2262	0.5756	0.0026		0.0329	0.6383	0.0567		0.0046	0.0078	0.0097
		C16	0.5066	0.8133	0.6007		0.3731	0.7731	0.8929		0.0132	0.495	0.035
		C18:2	0.4748	0.8167	0.6384		0.4319	0.9076	0.8623		0.0335	0.3246	0.0829
		C18:1	0.5135	0.8361	0.5951		0.3944	0.8554	0.9025		0.0101	0.4059	0.027
		C18	0.5213	0.8469	0.7197		0.3159	0.799	0.9128		0.0107	0.4875	0.1023
		C20	0.0045	0.0013	0.5788		0.2986	0.0412	0.8733		0.0077	0.3688	0.0174
		C22	0.1236	0.0579	0		0.0464	0.0107	0		0.0104	0.5314	0
		C24	0.2183	0.4802	0.3163		0.1255	0.9047	0.0258		0.6656	0.0376	0.9741
		C26	0.1704	0.5717	0.0408		0.0011	0.6565	0.2909		0.0115	0.0059	0.0579
		C28	0.0571	0.0466	0.7381		0.3164	0.2603	0.522		0.2145	0.0257	0.5748
		Total Fatty Acids	0.3378	0.5698	0.4043		0.2374	0.6154	0.768		0.0078	0.4394	0.0001
	Alcohols
		C22	0.1947	0.2921	0.0313		0.0123	0.1752	0.0133		0.0986	0.6737	0.3449
		C24	0.0997	0.0461	0.0033		0.054	0.0005	0.0126		0.0008	0.5792	0.2424
		1,22-C22	0.0324	0.0579	0.103		0.0137	0.0107	0.0552		0.0472	0.5314	0.0496
		C25	0.0979	0.0758	0.0568		0.0789	0.0001	0.1277		0.0045	0.7209	0.249
		aiC27	0.0378	0.042	0.521		0.3607	0.3257	0.7819		0.0006	0.3133	0.0194
		C30	0.082	0.055	0.1862		0.1007	0.0407	0.4161		0.0069	0.3916	0.0113
		C32	0.2809	0.4227	0.2834		0.1787	0.3152	0.4591		0.0473	0.6532	0.0716
		Total Alcohols	0.0175	0.002	0.4913		0.3015	0.0587	0.8412		0.0308	0.5285	0.0469
	Terpenoids
		Sitosterol	0.0456	0.0135	0.0969		0.136	0.2624	0.4859		0.1391	0.0059	0.3104
		Lupenone	0.0744	0.4765	0.0008		0.0002	0.1035	0.004		0.0143	0.2769	0.0667
		b-amyrin	0.0664	0.5459	0.0099		0.0006	0.2124	0.0905		0.2081	0.1851	0.4245
		a-amyrin	0.0549	0.7282	0.0077		0.0037	0.3818	0.0511		0.2269	0.2576	0.339
		Friedelin	0.1477	0.252	0.0181		0.0021	0.5805	0.0114		0.0374	0.0738	0.0067
		Ursolic acid	0.1152	0.1939	0.3256		0.3779	0.5848	0.7537		0.0073	0.0163	0.0429
		Friedelanone	0.1754	0.1387	0.3412		0.164	0.1658	0.6348		0	0.3604	0.0092
		Lanosterol	0.1175	0.2919	0.5427		0.4178	0.6605	0.8672		0.0903	0.0578	0.0063
		Total Terpenoids	0.0164	0.0204	0.2211		0.1026	0.023	0.5826		0.1121	9e-05	0.2379
	Aldehydes
		C24	0.1035	0.1706	0.0263		0.0117	0.1002	0.0406		0.0045	0.0118	0.1595
		C26	0.0002	0.095	0.1996		0.0487	0.0829	0.3336		0.0263	0.0707	0.0874
		C28	0.4508	0.7076	0.3684		0.3271	0.7601	0.7419		0.0056	0.4261	0.0004
		Total Aldehydes	0.169	0.2698	0.2266		0.2328	0.3168	0.5278		0.0065	0.3945	6e-05
